# Supplementary material for: Evaluating Post-Treatment Effects on Electrospun Nanofiber as a Support for Polyamide Thin-Film Formation
Source: Polymers (Basel). 2024 Mar 5;16(5):713. doi: 10.3390/polym16050713 (PMC10934950; doi:10.3390/polym16050713)
Supplement: Supplementary file 1 [file polymers-16-00713-s001.zip]

Archive with 1 entries (1 files):
- polymers-2876276-supplementary.pdf
